# Supplementary material for: Disruption of auto-inhibition underlies conformational signaling of ASIC1a to induce neuronal necroptosis
Source: Nat Commun. 2020 Jan 24;11:475. doi: 10.1038/s41467-019-13873-0 (PMC6981194; doi:10.1038/s41467-019-13873-0)
Supplement: Supplementary file 2 — Supplementary Data 1 [file 41467_2019_13873_MOESM2_ESM.xlsx]

## Sheet: Sheet1
Supplementary Data 1. Predicted peptides in MS
Start	End	Observed	Mr(expt)	Mr(calc)	Peptide
28	38	1303.7	1302.69	1302.61	K.DFQSGQHVMVR.T
28	38	1319.7	1318.69	1318.61	K.DFQSGQHVMVR.T
45	50	812.497	811.489	811.459	K.YIFTLR.T
51	67	1865.94	1864.93	1864.96	R.THPSVVPGCIAFSLPQR.K
218	232	1700.89	1699.89	1699.82	K.MGIGGLDKEFSDIFR.R
226	232	913.48	912.473	912.434	K.EFSDIFR.R
252	266	1595.83	1594.82	1594.87	K.HVKGILLYGPPGCGK.T
294	303	1137.64	1136.63	1136.55	K.YVGESEANIR.K
304	314	1335.73	1334.72	1334.65	R.KLFADAEEEQR.R
305	314	1207.61	1206.61	1206.55	K.LFADAEEEQR.R
305	315	1363.74	1362.74	1362.65	K.LFADAEEEQRR.L
404	413	1201.78	1200.77	1200.71	R.LQILHIHTAR.M
435	446	1291.75	1290.74	1290.66	K.NFSGAELEGLVR.A
510	516	830.449	829.442	829.408	K.WGDPVTR.V
530	549	2103.12	2102.11	2102.11	K.NSDRTPLVSVLLEGPPHSGK.T
534	549	1630.88	1629.87	1629.91	R.TPLVSVLLEGPPHSGK.T
595	607	1519.78	1518.78	1518.73	K.SQLSCVVVDDIER.L
608	617	1142.74	1141.73	1141.65	R.LLDYVPIGPR.F
