# Supplementary material for: Disruption of auto-inhibition underlies conformational signaling of ASIC1a to induce neuronal necroptosis
Source: Nat Commun. 2020 Jan 24;11:475. doi: 10.1038/s41467-019-13873-0 (PMC6981194; doi:10.1038/s41467-019-13873-0)
Supplement: Supplementary file 3 — Supplementary Data 2 [file 41467_2019_13873_MOESM3_ESM.xlsx]

## Sheet: Sheet1
Supplementary Data 2. Exact p values
Fig.1b one-way ANOVA with Tukey's multiple comparisons test
Group	Mean Diff.	95.00% CI of diff.	Significant?	Summary	Adjusted P Value
Ctrl vs. CP-1	85.383	78.747 to 92.019	Yes	***	<0.0001
Ctrl vs. CP-1-1	83.606	76.97 to 90.242	Yes	***	<0.0001
Ctrl vs. CP-1-2	84.707	78.071 to 91.343	Yes	***	<0.0001
Ctrl vs. CP-1-2+Nec-1	45.165	38.529 to 51.802	Yes	***	<0.0001
Ctrl vs. CP-1-2S	1.5667	-5.4285 to 8.5619	No	ns	0.9902
Ctrl vs. CP-1-3	13.313	6.3177 to 20.308	Yes	***	<0.0001
CP-1-2 vs. CP-1-2+Nec-1	-39.542	-45.799 to -33.285	Yes	###	<0.0001
CP-1-2 vs. CP-1-2S	-83.14	-89.777 to -76.504	Yes	###	<0.0001
CP-1-2 vs. CP-1-3	-71.394	-78.03 to -64.758	Yes	###	<0.0001
Fig.1c one-way ANOVA with Tukey's multiple comparisons test
Group	Mean Diff.	95.00% CI of diff.	Significant?	Summary	Adjusted P Value
Ctrl vs. CP-1-2	-11.539	-17.928 to -5.1499	Yes	***	0.0003
Ctrl vs. CP-1-2+NT1-20	-2.9913	-9.0527 to 3.07	No	ns	0.58
Ctrl vs. CP-1-2+NT11-30	-10.578	-16.639 to -4.5166	Yes	***	0.0004
Ctrl vs. CP-1-2+NT20-41	-22.398	-28.459 to -16.337	Yes	***	<0.0001
CP-1-2 vs. CP-1-2+NT1-20	8.5477	2.4864 to 14.609	Yes	##	0.0037
CP-1-2 vs. CP-1-2+NT11-30	0.96113	-5.1002 to 7.0225	No	ns	0.9883
CP-1-2 vs. CP-1-2+NT20-41	-10.859	-16.92 to -4.7977	Yes	###	0.0003
Fig.1e two-way ANOVA with Bonferroni's multiple comparisons test
Group	Mean Diff.	95.00% CI of diff.	Significant?	Summary	Adjusted P Value
Vehicle (7.4 vs. 6.0)	-16.126	-21.181 to -11.071	Yes	***	<0.0001
CTRL (7.4 vs. 6.0)	-14.203	-18.992 to -9.4144	Yes	***	<0.0001
NT1-20 (7.4 vs. 6.0)	-7.1122	-12.232 to -1.9928	Yes	**	0.0024
NT1-10 (7.4 vs. 6.0)	-13.406	-18.526 to -8.287	Yes	***	<0.0001
NT11-20 (7.4 vs. 6.0)	-13.446	-17.879 to -9.012	Yes	***	<0.0001
6.0 (Ctrl vs.Vehicle)	0.21304	-4.0786 to 4.5047	No	ns	>0.9999
6.0 (Ctrl vs. NT1-20)	8.1077	3.4721 to 12.743	Yes	###	0.0001
6.0 (Ctrl vs.NT1-10)	-0.14756	-4.7831 to 4.488	No	ns	>0.9999
6.0 (Ctrl vs.NT11-20)	0.41791	-3.4999 to 4.3357	No	ns	>0.9999
Fig.1f two-way ANOVA with Bonferroni's multiple comparisons test
Group	Mean Diff.	95.00% CI of diff.	Significant?	Summary	Adjusted P Value
Vehicle (7.4 vs. 6.0)	-17.59	-19.859 to -15.321	Yes	***	<0.0001
5 μM (7.4 vs. 6.0)	-14.602	-16.871 to -12.332	Yes	***	<0.0001
10 μM(7.4 vs. 6.0)	-7.8293	-10.098 to -5.5601	Yes	***	<0.0001
20 μM (7.4 vs. 6.0)	-20.541	-22.81 to -18.272	Yes	***	<0.0001
6.0 (Vehicle vs. 5 μM)	3.7153	1.5525 to 5.8781	Yes	###	0.0005
6.0 (Vehicle vs. 10 μM)	8.7109	6.5481 to 10.874	Yes	###	<0.0001
6.0 (Vehicle vs. 20 μM)	-7.6069	-9.7697 to -5.4442	Yes	###	<0.0001
Fig.1h two-way ANOVA with Bonferroni's multiple comparisons test
Group	Mean Diff.	95.00% CI of diff.	Significant?	Summary	Adjusted P Value
Ctrl (7.4 vs. 6.0)	-53.455	-65.498 to -41.412	Yes	***	<0.0001
NT1-20 (7.4 vs. 6.0)	-27.376	-39.42 to -15.333	Yes	***	<0.0001
6.0 (Ctrl vs. NT1-20)	27.219	15.176 to 39.262	Yes	###	<0.0001
Fig.2c one-way ANOVA with Bonferroni's multiple comparisons test
Group	Mean Diff.	95.00% CI of diff.	Significant?	Summary	Adjusted P Value
FRET-1 vs. PcTx1	2.3858	0.80898 to 3.9626	Yes	**	0.0023
FRET-1 vs. E235CY389C	5.9374	3.9149 to 7.9598	Yes	***	<0.0001
Fig.2d two-way ANOVA with Bonferroni's multiple comparisons test
Group	Mean Diff.	95.00% CI of diff.	Significant?	Summary	Adjusted P Value
WT (7.4 vs. 6.0)	16.128	6.9788 to 25.278	Yes	***	0.0002
HIF (7.4 vs. 6.0)	15.067	3.7479 to 26.386	Yes	**	0.0053
CFP-YFP (7.4 vs. 6.0)	-1.0851	-10.888 to 8.7174	No	ns	>0.9999
Fig.2f one-way ANOVA with Tukey's multiple comparisons test
Group	Mean Diff.	95.00% CI of diff.	Significant?	Summary	Adjusted P Value
WT vs. HIF	1.2846	-15.682 to 18.251	No	ns	>0.9999
WT vs. d1-41	-21.109	-35.255 to -6.9621	Yes	***	0.0003
WT vs. d1-20	-24.989	-39.025 to -10.953	Yes	***	<0.0001
WT vs. d1-21+HIF	-21.988	-36.024 to -7.9518	Yes	***	0.0001
WT vs. d1-21+PCTX	-22.305	-37.524 to -7.0854	Yes	***	0.0004
WT vs. d1-21+NEC-1	-4.0925	-23.386 to 15.201	No	ns	0.998
WT vs. d1-21+NT1-20	-2.6741	-21.225 to 15.876	No	ns	0.9998
d1-20 vs. d1-21+HIF	3.0017	-9.4792 to 15.483	No	ns	0.9956
d1-20 vs. d1-21+PCTX	2.6848	-11.113 to 16.483	No	ns	0.9988
d1-20 vs. d1-21+NEC-1	20.897	2.7029 to 39.091	Yes	#	0.0127
d1-20 vs. d1-21+NT1-20	22.315	4.9114 to 39.719	Yes	##	0.0031
Fig.2i two-way ANOVA with Bonferroni's multiple comparisons test
Group	Mean Diff.	95.00% CI of diff.	Significant?	Summary	Adjusted P Value
WT (7.4 vs. 6.0)	-0.61389	-1.8047 to 0.57687	No	ns	0.3876
d1-20 (7.4 vs. 6.0)	-0.35353	-1.5443 to 0.83724	No	ns	0.8753
6.0 (WT vs. d1-20)	-1.6537	-2.8445 to -0.46293	Yes	#	0.0102
Fig.2g t test
Significant?	Summary	P value
Yes	***	<0.0001
Fig.3d t test
Group	Significantly different (P < 0.05)?	Summary	P value
RIPK1/ASIC1a	Yes	*	0.045
NSF/ASIC1a	Yes	*	0.0457
NSF/RIPK1	Yes	*	0.0498452
pS/T/RIPK1	Yes	*	0.0381068
Fig.3f two-way ANOVA with Bonferroni's multiple comparisons test
Group	Mean Diff.	95.00% CI of diff.	Significant?	Summary	Adjusted P Value
WT (Ctrl vs.MCAO)	-0.7132	-1.213 to -0.2134	Yes	**	0.0088
KO (Ctrl vs.MCAO)	-0.4335	-0.9333 to 0.06626	No	ns	0.0882
MCAO (WT vs. KO)	0.6243	0.1245 to 1.124	Yes	#	0.0177
Fig.3h one-way ANOVA with Tukey's multiple comparisons test
Group	Mean Diff.	95.00% CI of diff.	Significant?	Summary	Adjusted P Value
7.4 vs. 6.0	-0.23663	-0.39167 to -0.081583	Yes	**	0.0081
7.4 vs. 6.0+PcTX1	0.16886	0.013812 to 0.3239	Yes	*	0.0359
6.0 vs. 6.0+PcTX1	0.40549	0.25044 to 0.56053	Yes	###	0.0005
Fig.4d two-way ANOVA with Bonferroni's multiple comparisons test
Group	Mean Diff.	95.00% CI of diff.	Significant?	Summary	Adjusted P Value
WT (7.4 vs. 6.0)	-0.44202	-0.76223 to -0.12181	Yes	*	0.0105
d1-20 (7.4 vs. 6.0)	-0.075074	-0.39528 to 0.24514	No	ns	>0.9999
6.0 (WT vs. d1-20)	0.50364	0.18343 to 0.82385	Yes	##	0.005
Fig.4f upper two-way ANOVA with Bonferroni's multiple comparisons test
Group	Mean Diff.	95.00% CI of diff.	Significant?	Summary	Adjusted P Value
Ctrl (7.4 vs. 6.0)	-0.9949	-1.846 to -0.1436	Yes	*	0.0246
NT1-20 (7.4 vs. 6.0)	-0.3792	-1.231 to 0.4721	No	ns	0.5104
7.4 (Ctrl vs. NT1-20)	-0.07599	-0.9273 to 0.7753	No	ns	>0.9999
6.0 (Ctrl vs. NT1-20)	0.5397	-0.3116 to 1.391	No	ns	0.2385
Fig.4f down two-way ANOVA with Bonferroni's multiple comparisons test
Group	Mean Diff.	95.00% CI of diff.	Significant?	Summary	Adjusted P Value
Ctrl (7.4 vs. 6.0)	-0.7132	-1.213 to -0.2134	Yes	**	0.0088
NT1-20 (7.4 vs. 6.0)	-0.4335	-0.9333 to 0.06626	No	ns	0.0882
7.4 (Ctrl vs. NT1-20)	0.3446	-0.1552 to 0.8444	No	ns	0.1888
6.0 (Ctrl vs. NT1-20)	0.6243	0.1245 to 1.124	Yes	#	0.0177
Fig.5b t test
Significant?	Summary	P value
Yes	*	0.0129895
Fig.5d two-way ANOVA with Bonferroni's multiple comparisons test
Group	Mean Diff.	95.00% CI of diff.	Significant?	Summary	Adjusted P Value
Scrm (7.4 vs. 6.0)	-5.3954	-7.8182 to -2.9727	Yes	***	0.0006
shRNA (7.4 vs. 6.0)	-0.32627	-2.7491 to 2.0965	No	ns	>0.9999
6.0 (Scrm vs. shRNA)	4.8143	2.3915 to 7.2371	Yes	##	0.0012
Fig.5f t test
Significant?	Summary	P value
Yes	***	<0.0001
Fig.5h two-way ANOVA with Bonferroni's multiple comparisons test
Group	Mean Diff.	95.00% CI of diff.	Significant?	Summary	Adjusted P Value
WT Ctrl (7.4 vs. 6.0)	-49.02	-59.02 to -39.01	Yes	***	<0.0001
WT shRNA (7.4 vs. 6.0)	-11.89	-21.89 to -1.879	Yes	*	0.0137
KO Ctrl (7.4 vs. 6.0)	-8.172	-18.18 to 1.835	No	ns	0.1563
KO shRNA (7.4 vs. 6.0)	-9.373	-19.38 to 0.6347	No	ns	0.0753
WT 6.0 (Ctrl vs. shRNA)	40.29	29.64 to 50.93	Yes	###	<0.0001
KO 6.0 (Ctrl vs. shRNA)	-0.4865	-11.13 to 10.16	No	ns	0.9993
Fig.5i two-way ANOVA with Bonferroni's multiple comparisons test
Group	Mean Diff.	95.00% CI of diff.	Significant?	Summary	Adjusted P Value
DMSO (7.4 vs. 6.0)	-7.688	-8.654 to -6.721	Yes	***	<0.0001
NEM (7.4 vs. 6.0)	-5.484	-6.451 to -4.518	Yes	***	<0.0001
6.0 (DMSO vs.NEM)	2.4375	1.4713 to 3.4037	Yes	###	<0.0001
Fig.6b t test
Significant?	Summary	P value
Yes	*	0.0347
Fig.6d t test
Significant?	Summary	P value
Yes	*	0.0278
Fig.6f two-way ANOVAwith Bonferroni's multiple comparisons test
Group	Mean Diff.	95.00% CI of diff.	Significant?	Summary	Adjusted P Value
WT (7.4 vs. 6.0)	-2.0471	-3.7081 to -0.38615	Yes	*	0.019
E/A (7.4 vs. 6.0)	-2.2032	-3.8642 to -0.54222	Yes	*	0.013
7.4 (WT vs.E/A)	-2.5053	-4.1663 to -0.84432	Yes	##	0.0064
Fig.6g two-way ANOVA with Bonferroni's multiple comparisons test
Group	Mean Diff.	95.00% CI of diff.	Significant?	Summary	Adjusted P Value
WT (7.4 vs. 6.0)	-3.9374	-7.6494 to -0.22543	Yes	*	0.0387
E/A (7.4 vs. 6.0)	-2.4475	-6.1595 to 1.2645	No	ns	0.2144
7.4 (WT vs.E/A)	-2.5379	-6.2499 to 1.1741	No	ns	0.1934
Fig.6h two-way ANOVA with Bonferroni's multiple comparisons test
Group	Mean Diff.	95.00% CI of diff.	Significant?	Summary	Adjusted P Value
Ctrl (7.4 vs. 6.0)	-19.584	-25.703 to -13.465	Yes	***	<0.0001
Nec-1 (7.4 vs. 6.0)	-11.255	-17.373 to -5.136	Yes	***	0.0002
NT1-20 (7.4 vs. 6.0)	-10.514	-16.633 to -4.3957	Yes	***	0.0004
NT1-20 E-A (7.4 vs. 6.0)	-20.188	-26.306 to -14.069	Yes	***	<0.0001
6.0 (NT1-20 vs. Ctrl)	-10.508	-16.34 to -4.6759	Yes	###	0.0003
6.0 (NT1-20 vs. Nec-1)	0.54857	-5.2833 to 6.3804	No	ns	>0.9999
6.0 (NT1-20 vs. NT1-20 E-A)	-13.809	-19.641 to -7.9773	Yes	###	<0.0001
Fig.6j one-way ANOVA one-way ANOVA with Dunnett's multiple comparisons test
Group	Mean Diff.	95.00% CI of diff.	Significant?	Summary	Adjusted P Value
WT+Ctrl vs. KO+Ctrl	14.766	10.192 to 19.34	Yes	****	0.0001
WT+Ctrl vs. WT+NT1-20	12.627	8.0537 to 17.201	Yes	****	0.0001
WT+Ctrl vs. WT+NT1-20E/A	0.79128	-3.7825 to 5.3651	No	ns	0.9461
Supplementary Fig.1c two-way ANOVA with Bonferroni's multiple comparisons test
Group	Mean Diff.	95.00% CI of diff.	Significant?	Summary	Adjusted P Value
Vehicle (7.4 vs. 6.0)	-11.96	-13.79 to -10.13	Yes	***	<0.0001
5 μM (7.4 vs. 6.0)	-11.04	-12.87 to -9.209	Yes	***	<0.0001
10 μM (7.4 vs. 6.0)	-11.5	-13.33 to -9.675	Yes	***	<0.0001
20 μM (7.4 vs. 6.0)	-17.36	-19.19 to -15.54	Yes	***	<0.0001
6.0 (Vehicle vs. 5 μM)	1.5224	-0.22703 to 3.2718	No	ns	0.1039
6.0 (Vehicle vs. 10 μM)	1.0563	-0.69306 to 2.8057	No	ns	0.3998
6.0 (Vehicle vs. 20 μM)	-5.2817	-7.0311 to -3.5323	Yes	###	<0.0001
Supplementary Fig.1d two-way ANOVA with Bonferroni's multiple comparisons test
Group	Mean Diff.	95.00% CI of diff.	Significant?	Summary	Adjusted P Value
Ctrl (7.4 vs. 6.0)	-4.1217	-6.2178 to -2.0255	Yes	***	<0.0001
NT1-20 (7.4 vs. 6.0)	-3.7583	-5.8545 to -1.6622	Yes	***	0.0003
NT11-30 (7.4 vs. 6.0)	-2.49	-4.5861 to -0.39387	Yes	*	0.0157
6.0 (NT1-20 vs. Ctrl)	0.70667	-1.2438 to 2.6572	No	ns	0.7988
6.0 (NT1-20 vs. NT11-30)	1.635	-0.31549 to 3.5855	No	ns	0.1144
Supplementary Fig.1e two-way ANOVA with Bonferroni's multiple comparisons test
Group	Mean Diff.	95.00% CI of diff.	Significant?	Summary	Adjusted P Value
Ctrl (Vehicle vs. Glu)	-19.237	-21.346 to -17.127	Yes	***	<0.0001
NT1-20 (Vehicle vs. Glu)	-17.496	-19.449 to -15.542	Yes	***	<0.0001
NT11-30 (Vehicle vs. Glu)	-17.655	-19.608 to -15.701	Yes	***	<0.0001
Glu (NT1-20 vs. Ctrl)	-1.6946	-3.6481 to 0.25882	No	ns	0.0957
Glu (NT1-20 vs. NT11-30)	-0.16962	-1.9782 to 1.6389	No	ns	>0.9999
Supplementary Fig.2e t test
Significant?	Summary	P value
Yes	***	<0.0001
Supplementary Fig.4b one-way ANOVA with Dunnett's multiple comparisons test
Group	Mean Diff.	95.00% CI of diff.	Significant?	Summary	Adjusted P Value
WT vs. d1-41	0.4275	0.1647 to 0.6903	Yes	**	0.0031
WT vs. d1-20	0.273	0.0102 to 0.5358	Yes	*	0.0419
WT vs. E/A	0.3218	0.07851 to 0.5652	Yes	*	0.0116
Supplementary Fig.4d t test
Significant?	Summary	P value
Yes	***	<0.0001
